# Supplementary material for: OsNF-YB7 inactivates OsGLK1 to inhibit chlorophyll biosynthesis in rice embryo
Source: eLife. 2024 Sep 17;13:RP96553. doi: 10.7554/eLife.96553 (PMC11407766; doi:10.7554/eLife.96553)
Supplement: Figure 2—source data 1. [file elife-96553-fig2-data1.zip]

Archive with 6 entries (5 files):
- Figure 2-Source data 1/
- __MACOSX/._Figure 2-Source data 1
- Figure 2-Source data 1/Figure 2-Source data 2 Uncropped and labeled gels for Figure 2.pdf
- __MACOSX/Figure 2-Source data 1/._Figure 2-Source data 2 Uncropped and labeled gels for Figure 2.pdf
- Figure 2-Source data 1/Figure 2-Source data 1 Uncropped and labeled gels for Figure 2.pdf
- __MACOSX/Figure 2-Source data 1/._Figure 2-Source data 1 Uncropped and labeled gels for Figure 2.pdf
