# Supplementary material for: OsNF-YB7 inactivates OsGLK1 to inhibit chlorophyll biosynthesis in rice embryo
Source: eLife. 2024 Sep 17;13:RP96553. doi: 10.7554/eLife.96553 (PMC11407766; doi:10.7554/eLife.96553)
Supplement: Figure 2—source data 2. [file elife-96553-fig2-data2.zip]

Archive with 5 entries (4 files):
- Figure 2-Source data 2/
- __MACOSX/._Figure 2-Source data 2
- Figure 2-Source data 2/Figure 2-source data 1  Raw unedited gels for Figure 2.jpg
- __MACOSX/Figure 2-Source data 2/._Figure 2-source data 1  Raw unedited gels for Figure 2.jpg
- Figure 2-Source data 2/Figure 2-source data 2  Raw unedited gels for Figure 2.jpg
