# Supplementary material for: OsNF-YB7 inactivates OsGLK1 to inhibit chlorophyll biosynthesis in rice embryo
Source: eLife. 2024 Sep 17;13:RP96553. doi: 10.7554/eLife.96553 (PMC11407766; doi:10.7554/eLife.96553)
Supplement: Figure 3—figure supplement 1—source data 2. [file elife-96553-fig3-figsupp1-data2.zip]

Archive with 4 entries (3 files):
- Figure 3ΓÇôfigure supplement 1-source data 2/
- __MACOSX/._Figure 3ΓÇôfigure supplement 1-source data 2
- Figure 3ΓÇôfigure supplement 1-source data 2/Figure 3ΓÇôfigure supplement 1-source data 1 Raw unedited gels for Figure 3ΓÇôfigure supplement 1.jpg
- __MACOSX/Figure 3ΓÇôfigure supplement 1-source data 2/._Figure 3ΓÇôfigure supplement 1-source data 1 Raw unedited gels for Figure 3ΓÇôfigure supplement 1.jpg
