# Supplementary material for: OsNF-YB7 inactivates OsGLK1 to inhibit chlorophyll biosynthesis in rice embryo
Source: eLife. 2024 Sep 17;13:RP96553. doi: 10.7554/eLife.96553 (PMC11407766; doi:10.7554/eLife.96553)
Supplement: Figure 5—source data 2. [file elife-96553-fig5-data2.zip]

Archive with 6 entries (5 files):
- Figure 5-Source data 2/
- __MACOSX/._Figure 5-Source data 2
- Figure 5-Source data 2/Figure 5-Source data 1 Uncropped and labeled gels for Figure 1.pdf
- __MACOSX/Figure 5-Source data 2/._Figure 5-Source data 1 Uncropped and labeled gels for Figure 1.pdf
- Figure 5-Source data 2/Figure 5-Source data 1 Uncropped and labeled gels for Figure 2.pdf
- __MACOSX/Figure 5-Source data 2/._Figure 5-Source data 1 Uncropped and labeled gels for Figure 2.pdf
