# Supplementary material for: OsNF-YB7 inactivates OsGLK1 to inhibit chlorophyll biosynthesis in rice embryo
Source: eLife. 2024 Sep 17;13:RP96553. doi: 10.7554/eLife.96553 (PMC11407766; doi:10.7554/eLife.96553)
Supplement: Figure 5—source data 3. [file elife-96553-fig5-data3.zip]

Archive with 6 entries (5 files):
- Figure 5-Source data 3/
- __MACOSX/._Figure 5-Source data 3
- Figure 5-Source data 3/Figure 5-source data 1  Raw unedited gels for Figure 5.jpg
- __MACOSX/Figure 5-Source data 3/._Figure 5-source data 1  Raw unedited gels for Figure 5.jpg
- Figure 5-Source data 3/Figure 5-source data 2  Raw unedited gels for Figure 5.jpg
- __MACOSX/Figure 5-Source data 3/._Figure 5-source data 2  Raw unedited gels for Figure 5.jpg
