# Supplementary material for: OsNF-YB7 inactivates OsGLK1 to inhibit chlorophyll biosynthesis in rice embryo
Source: eLife. 2024 Sep 17;13:RP96553. doi: 10.7554/eLife.96553 (PMC11407766; doi:10.7554/eLife.96553)
Supplement: Figure 6—source data 2. [file elife-96553-fig6-data2.zip]

Archive with 6 entries (5 files):
- Figure 6-Source data 2/
- __MACOSX/._Figure 6-Source data 2
- Figure 6-Source data 2/Figure 6-source data 3  Raw unedited gels for Figure 6.jpg
- Figure 6-Source data 2/Figure 6-source data 2  Raw unedited gels for Figure 6.jpg
- Figure 6-Source data 2/Figure 6-source data 1  Raw unedited gels for Figure 6.jpg
- Figure 6-Source data 2/Figure 6-source data 4  Raw unedited gels for Figure 6.jpg
